# Supplementary material for: Endogenous retroviruses mediate transcriptional rewiring in response to oncogenic signaling in colorectal cancer
Source: Sci Adv. 2024 Jul 17;10(29):eado1218. doi: 10.1126/sciadv.ado1218 (PMC466953; doi:10.1126/sciadv.ado1218)
Supplement: Supplementary file 2 — Tables S1 to S27 [file sciadv.ado1218_tables_s1_to_s27.zip]

Archive with 2 entries (2 files):
- sciadv.ado1218_tables_s16_to_s27.zip
- sciadv.ado1218_tables_s1_to_s15.zip
